# Supplementary material for: Anti-CRISPRdb v2.2: an online repository of anti-CRISPR proteins including information on inhibitory mechanisms, activities and neighbors of curated anti-CRISPR proteins
Source: Database (Oxford). 2022 Mar 4;2022:baac010. doi: 10.1093/database/baac010 (PMC9248852; doi:10.1093/database/baac010)
Supplement: baac010_Supp [file baac010_supp.zip]

Archive with 1 entries (1 files):
- Supplementary Doc File.docx
